# Supplementary material for: DNA Base Excision Repair Intermediates Influence Duplex–Quadruplex Equilibrium
Source: Molecules. 2023 Jan 18;28(3):970. doi: 10.3390/molecules28030970 (PMC9920732; doi:10.3390/molecules28030970)
Supplement: Supplementary file 1 [file molecules-28-00970-s001.zip]

Archive with 2 entries (2 files):
- Supplementary Appendix_2023-01-14.pdf
- Supporting Information_2023-01-15.pdf
